# Supplementary material for: Diverse pathological lesions of primary aldosteronism and their clinical significance
Source: Hypertens Res. 2021 Jan 12;44(5):498–507. doi: 10.1038/s41440-020-00579-w (PMC8099725; doi:10.1038/s41440-020-00579-w)
Supplement: Supplementary file 5 — Supplementary Table 1 [file 41440_2020_579_MOESM5_ESM.xlsx]

## Sheet: Supplemental Table 1
Supplementary Table 1. Patient identification, pathological data, preoperative clinical data, and postoperative clinical data (outcome) of each case.
Patient identification					Pathological data
					sup_ID		CYP11B2 staining #1																	H&E #1		sup_ID	CYP11B2 staining #2																	H&E #2		CYP11B2 positivity (per case, CYP11B2 staining #1 and #2)	Initial pathological diagnosis	<2 mm = S-PAL; ≥2 mm = L-PAL	<3 mm = S-PAL; ≥3 mm = L-PAL
Case #		Individual Identification Code	Institutions				Image scope file number	Nwp (yellow)	Np (orange)	Nsp (red)	Iwp	Ip	Isp	Iavg	Nsr	Iwavg	Nn (blue)	In	NTotal	Total number (nwp+np+nsp+nn)	Atotal (mm2)	Positivity (per image scope file)		Image scope file number			Image scope file number	Nwp (yellow)	Np (orange)	Nsp (red)	Iwp	Ip	Isp	Iavg	Nsr	Iwavg	Nn (blue)	In	NTotal	Total number (nwp+np+nsp+nn)	Atotal (mm2)	Positivity (per image scope file)		Image scope file number
1	*	001-0002	Kyoto Medical Center		39		35768	3100216	8397415	21411315	600909596	1148241239	1051989766	85.1179	0.650623	152.13	225476986	43102243035	258385932	258385932	64.42	0.127364		35450																						0.127364	APA (3.2 mm); pAATLs, APCCs	L-PAL	L-PAL
2		001-0005	Kyoto Medical Center		40		35769	49315928	98775985	65506670	9583589977	13824112655	4372426610	130.058	0.306681	158.06	305873924	57685979434	519472507	519472507	129.5	0.411184		35451																						0.411184	APA/large pAATL	L-PAL	L-PAL
3		001-0008	Kyoto Medical Center		41		35730	20333979	45673031	37565911	3975961154	6295515936	2494859893	123.259	0.3627	155.61	224726635	42680237060	328299556	328299556	81.85	0.315483		35332		41																				0.315483	APA; pAATL; APCC	L-PAL	L-PAL
4		001-0011	Kyoto Medical Center		42		35731	38826148	114904465	122939532	7538321617	15654270757	7756260130	111.862	0.444354	150.87	216566915	39961496250	493237060	493237060	122.96	0.560927		35333																						0.560927	APA; APCC	L-PAL	L-PAL
5		001-0012	Kyoto Medical Center		43		35732	20073875	62803860	90043920	3895324174	8507107321	5331467803	102.555	0.520721	149.65	233463612	43798105442	406385267	406385267	101.31	0.425512		35334																						0.425512	APA; ZG	L-PAL	L-PAL
6		001-0013	Kyoto Medical Center		44		35733	9600111	32568583	56358529	1858643491	4374360799	3336875627	97.1293	0.57201	147.81	229093330	43096880426	327620553	327620553	81.68	0.300736		35335		44																				0.300736	APA (8.2 mm)	L-PAL	L-PAL
7		001-0018	Kyoto Medical Center		45		35777	118347631	240344147	143531675	23086182963	33383193229	10105306559	132.56	0.285792	157.43	411277167	76175347785	913500620	913500620	227.74	0.549779		35336		45																				0.549779	2 APAs; APCCs	L-PAL	L-PAL
8		001-0019	Kyoto Medical Center		46		35776	10620085	26512518	35599151	2061063143	3628519679	2102003969	107.128	0.489458	153.22	246851617	47421467491	319583371	319583371	79.67	0.227583		35337																						0.227583	APA (6.2 mm); APCCs	L-PAL	L-PAL
9	*	001-0021	Kyoto Medical Center		47		35775	13549347	8766911	4504398	2635305758	1298046441	275484494	156.925	0.167945	176.26	1011025801	198334820570	1037846457	1037846457	258.74	0.0258426		35338																						0.0258426	APCCs; incidentaloma	S-PAL	S-PAL
10		001-0029	Kyoto Medical Center		48		35774	49317258	116157165	94861716	9585512227	16021850642	6261644684	122.415	0.364382	154.75	415956053	77636372507	676292192	676292192	168.6	0.384946		35339																						0.384946	APA; APCC	L-PAL	L-PAL
11		001-0031	Kyoto Medical Center		49		35773	35012440	71055463	75799166	6847635114	9791557823	4635123830	116.977	0.416783	156.87	212792530	39818542948	394659599	394659599	98.39	0.46082		35340																						0.46082	APA; APCCs	L-PAL	L-PAL
12		001-0038	Kyoto Medical Center		50		35772	61491967	171292755	153145616	11964294628	23396050703	10066124753	117.706	0.396822	151.9	299664152	56243659891	685594490	685594490	170.92	0.562913		35341		50																				0.562913	APA/ZG	L-PAL	L-PAL
13		001-0043	Kyoto Medical Center		51		35771	83839049	149456376	98768877	16436762491	20878774661	6557183314	132.121	0.297439	159.95	385461064	73299323289	717525366	717525366	178.88	0.462791		35342																						0.462791	APA; APCCs	L-PAL	L-PAL
14		001-0158	Kyoto Medical Center		52		35770	1848420	1185908	1805156	365945307	167245202	96029894	130.018	0.373006	175.72	334615198	65425220767	339454682	339454682	84.63	0.0142566		35343		52																				0.0142566	APCCs	S-PAL	S-PAL
15	†	001-0165	Kyoto Medical Center		53		35749	4349931	13901628	56270962	839731640	1876892950	2258652735	66.7621	0.755087	148.84	259812268	51248920095	334334789	334334789	83.35	0.222898		36220																						0.222898	APA (6.5 mm); APCC	L-PAL	L-PAL
16		001-0173	Kyoto Medical Center		54		35748	32854598	81645688	154137267	6385948053	11101625191	8775328880	97.7633	0.573774	152.73	161787056	31395872517	430424609	430424609	107.31	0.624122		35244		54																				0.624122	APA	L-PAL	L-PAL
17		001-0176	Kyoto Medical Center		55		35747	45837352	97591606	75516568	8943297583	13529232191	4948844343	125.243	0.34491	156.68	426298084	82643049101	645243610	645243610	160.86	0.339322		35245																						0.339322	APA; APCCs	L-PAL	L-PAL
18		001-0180	Kyoto Medical Center		56		35746	29290909	70209115	89051308	5702958870	9646471805	5065783992	108.274	0.472292	154.27	297873102	55584946729	486424434	486424434	121.27	0.387627		35246																						0.387627	APA; APCCs	L-PAL	L-PAL
19		003-0002	Tokyo Medical and Dental University		138		36504	19761428	47166816	43251149	3829859865	6446850733	2977699651	120.298	0.392552	153.55	228314750	42663625463	338494143	338494143	84.39	0.325499		36503																						0.325499	APA	L-PAL	L-PAL
20	*	003-0005	Tokyo Medical and Dental University		139		36506	11968081	20968720	13205538	2316441993	2926171386	953691720	134.287	0.286191	159.17	274685310	52439355725	320827649	320827649	79.98	0.143823		36505		139																				0.143823	APA (4.7 mm); non-specific staining in the adjacent adrenal	L-PAL	L-PAL
21		003-0024	Tokyo Medical and Dental University		141		36510	22872233	38336794	27549929	4484033387	5325540710	1879621118	131.696	0.31039	160.26	449883390	86165796049	538642346	538642346	134.28	0.164783		36509		141																				0.164783	APA; APCC	L-PAL	L-PAL
22		003-0056	Tokyo Medical and Dental University		140		36508	92071304	109823840	30685883	18148485817	15791507092	2278952243	155.726	0.131936	168.11	366999717	69352090296	599580744	599580744	149.48	0.387906		36507		140																				0.387906	APA; APCC; non-specific staining in the adjacent adrenal	L-PAL	L-PAL
23		003-0074	Tokyo Medical and Dental University		136		36500	20693656	26414411	6887222	4072921690	3781884627	530153976	155.291	0.127552	166.74	274413223	52224962423	328408512	328408512	81.87	0.164415		36499																						0.164415	APA; APCC/pAATL; ZG	L-PAL	L-PAL
24		003-0093	Tokyo Medical and Dental University		137		36502	2412616	2124606	148973	464757343	328303077	11049496	171.591	0.0317898	174.79	205566540	38768824517	210252735	210252735	52.42	0.0222884		36501		137																				0.0222884	PA lesions not present in the section
25	†	006-0003	Kyoto University		168		35925	32681480	53279571	25898460	6381221502	7510601976	1816781673	140.432	0.231527	161.61	191014775	36524809215	302874286	302874286	75.51	0.369327		35905																						0.369327	APA; APCC	L-PAL	L-PAL
26		006-0005	Kyoto University		169		35926	27088039	56188775	48347987	5299621205	7759170034	3123913435	122.946	0.367317	156.81	236589894	44457100180	368214695	368214695	91.8	0.357468		35906																						0.357468	APA	L-PAL	L-PAL
27	*	006-0017	Kyoto University		170		35927	3470617	2780715	991177	677056125	406839183	67710460	159.006	0.136855	173.39	448552989	87458453541	455795498	455795498	113.63	0.0158898		35907																						0.0158898	APCCs, adrenal hyperplasia (CYP11B2-negative)	S-PAL	S-PAL
28		006-0018	Kyoto University		171		35928	54983650	80258483	25930871	10798892521	11421496715	1921271995	149.787	0.160888	164.3	227069592	43309346678	388242596	388242596	96.79	0.415135		35908		171																				0.415135	APA; APCC	L-PAL	L-PAL
29		006-0020	Kyoto University		172		35929	24799879	77564546	76680840	4814295963	10512802144	5128561182	114.249	0.428276	149.73	203892454	38145714594	382937719	382937719	95.47	0.467557		35909																						0.467557	APA; APCCs	L-PAL	L-PAL
30		006-0022	Kyoto University		173		35930	11277550	29788512	69777887	2158430392	4093889847	3564646243	88.5657	0.629515	152.25	475888331	88588215143	586732280	586732280	146.27	0.188917		36067																						0.188917	APA (6.8 mm); APCCs	L-PAL	L-PAL
31		006-0028	Kyoto University		174		35931	12358962	30015179	64748072	2416928681	4056940847	3484781674	92.9653	0.604432	152.78	331048763	63918199746	438170976	438170976	109.24	0.244476		35911																						0.244476	APA; APCCs/ZG	L-PAL	L-PAL
32		006-0029	Kyoto University		175		35932	34052084	88230551	87216219	6605206612	12109154706	5609844182	116.107	0.416309	153.04	131833401	24088585806	341332255	341332255	85.09	0.613768		35912		175																				0.613768	APA; APCCs	L-PAL	L-PAL
33		006-0035	Kyoto University		176		35933	20749989	61118197	103172569	4020453391	8250125263	6004990652	98.7651	0.557567	149.88	273456337	51594007829	458497092	458497092	114.3	0.403581		35913																						0.403581	APA; ZG	L-PAL	L-PAL
34		006-0038	Kyoto University		177		35934	24092061	35363177	16023993	4710211507	5007338953	1146098137	143.929	0.212297	163.44	333067954	63497076021	408547185	408547185	101.85	0.18475		35914		177																				0.18475	APA; APCC	L-PAL	L-PAL
35		006-0040	Kyoto University		178		35935	9187138	29024467	33198771	1781851267	3932957271	2124761631	109.782	0.464901	149.56	119851727	22395974870	191262103	191262103	47.68	0.373364		36068		178																				0.373364	APA (6.6 mm); APCC	L-PAL	L-PAL
36		006-0042	Kyoto University		179		35936	52497231	146234043	110497510	10173479584	20047223819	7608737325	122.335	0.357333	152.07	328024069	60663051175	637252853	637252853	158.87	0.485253		35916		179																				0.485253	APA	L-PAL	L-PAL
37		006-0043	Kyoto University		180		35937	28443532	89893142	63995687	5439692451	12528411388	4241083646	121.806	0.350984	151.84	1081889471	195772390388	1264221832	1264221832	315.17	0.144225		35917																						0.144225	APA; APCC	L-PAL	L-PAL
38		006-0045	Kyoto University		181		35938	2464735	4211793	2104326	482776952	590812727	149467004	139.287	0.239649	160.8	184760488	36217422611	193541342	193541342	48.25	0.0453694		35918		181																				0.0453694	APA/pAATL (2.7 mm)	L-PAL	S-PAL
39	*	006-0047	Kyoto University		182		35939	7044265	14985119	12641379	1363790401	2095860725	792352098	122.639	0.364612	157.05	179844699	33729540540	214515462	214515462	53.48	0.161624		35919																						0.161624	APA (4.9 mm); APCCs	L-PAL	L-PAL
40	†	006-0053	Kyoto University		183		35940	5325390	11834493	19268465	1032868636	1639699137	1069321560	102.719	0.528941	155.75	233871476	43763552236	270299824	270299824	67.39	0.13477		35920																						0.13477	APA (5.2 mm); APCCs	L-PAL	L-PAL
41		006-0063	Kyoto University		184		35941	21099436	53618898	36123109	4064262803	7487809014	2377638112	125.672	0.325899	154.61	327800455	61209142099	438641898	438641898	109.35	0.252692		35921		184																				0.252692	APA; APCCs	L-PAL	L-PAL
42		006-0072	Kyoto University		185		35942	95471226	191115316	110788912	18448305283	26943760198	7341534239	132.705	0.278802	158.39	467902959	88975738133	865278413	865278413	215.71	0.459246		35922		185																				0.459246	APA; APCCs	L-PAL	L-PAL
43		006-0091	Kyoto University		186		35943	56839205	145532523	241211421	11023366711	19743145163	13581280120	99.9763	0.543779	152.03	440071787	83235116064	883654936	883654936	220.3	0.501987		35923		186																				0.501987	APA; APCCs	L-PAL	L-PAL
44	†	006-0092	Kyoto University		187		35944	54861075	115138138	97524206	10674161964	16010986944	6182376060	122.858	0.364545	156.97	953014229	180496204706	1220537648	1220537648	304.28	0.219185		36851		187																				0.219185	APA (12 mm); APCC (1.2 mm)	L-PAL	L-PAL
45		007-0011	Osaka University		254		35506	23121852	43521919	26780568	4535139539	6071549757	1802950907	132.831	0.286655	159.16	115906849	21872715602	209331188	209331188	52.19	0.446299		35470		254																				0.446299	APA	L-PAL	L-PAL
46		007-0013	Osaka University		255		35510	3089921	3303256	776142	598112110	502303579	47543072	160.121	0.108259	172.12	476827762	90919448038	483997081	483997081	120.66	0.0148127		35471		255																				0.0148127	APCCs	S-PAL	S-PAL
47		007-0014	Osaka University		256		35511	11039007	14693725	4876400	2173009840	2095034536	355490313	151.051	0.159312	165.86	314372557	61218618514	344981689	344981689	86	0.0887268		35472		256																				0.0887268	APA	L-PAL	L-PAL
48		007-0015	Osaka University		257		35512	14437781	27081108	25113075	2823196959	3747942509	1607172929	122.739	0.376892	158.27	197808206	38026062646	264440170	264440170	65.93	0.251974		35473		257																				0.251974	APA (7.0 mm); APCC/pAATL	L-PAL	L-PAL
49		007-0017	Osaka University		258		35513	42817319	74308273	50505961	8439059237	10322244698	3376236636	132.061	0.301291	160.18	180226083	35103653251	347857636	347857636	86.72	0.481897		35474		258																				0.481897	APA	L-PAL	L-PAL
50	†	007-0018	Osaka University		259		35514	12313360	24247644	39829459	2424350109	3310043894	2314729949	105.368	0.521393	156.85	134890647	26661990333	211281110	211281110	52.67	0.361558		35475																						0.361558	APA	L-PAL	L-PAL
51		007-0020	Osaka University		260		35515	37319636	60076195	45423879	7360964689	8366410519	2985529900	131.025	0.31805	161.48	226572634	45131479270	369392344	369392344	92.09	0.386634		35476		260																				0.386634	APA (12.4 mm); APCCs; APA/pAATL (4.6 mm)	L-PAL	L-PAL
52		007-0021	Osaka University		261		35516	7610882	14452518	12618178	1497174059	1989796258	827519112	124.403	0.363829	158.04	149889069	29308395618	184570647	184570647	46.01	0.187904		35481		261																				0.187904	APA (4.6 mm); pAATL (1.2 mm); APCC	L-PAL	L-PAL
53		007-0023	Osaka University		262		35517	502653	228784	16317	98339702	35660829	1158239	180.753	0.0218213	183.2	145722187	28510294023	146469941	146469941	36.52	0.00510517		35480		262																				0.00510517	no CYP11B2-positive cells
54		007-0027	Osaka University		263		35518	6933966	12639584	22338354	1368440874	1731112840	1221396317	103.096	0.532984	158.35	94131681	18493091764	136043585	136043585	33.92	0.308077		35479		263																				0.308077	APA (6.4 mm); APCCs	L-PAL	L-PAL
55	*	007-0028	Osaka University		264		35519	739865	608520	556186	145679278	87247900	32462391	139.343	0.292027	172.75	299259686	59325099047	301164257	301164257	75.08	0.00632403		35478																						0.00632403	APCCs; incidentaloma	S-PAL	S-PAL
56	*	007-0030	Osaka University		265		35520	380597	360787	595971	75019351	51002004	31026045	117.431	0.445634	169.98	118932107	23639663373	120269462	120269462	29.98	0.0111197		35477		265																				0.0111197	APCCs	S-PAL	S-PAL
57		007-0032	Osaka University		266		35521	42484840	63684116	38794384	8369470614	8931595778	2609257997	137.347	0.267615	162.96	248838554	48922403025	393801894	393801894	98.18	0.368112		35482		266																				0.368112	APA; APCCs	L-PAL	L-PAL
58		007-0038	Osaka University		267		35522	39609186	72540009	37504963	7728979862	10164930889	2596935404	136.921	0.250611	159.56	235245874	44859394439	384900032	384900032	95.96	0.388813		35483		267																				0.388813	APA; APCCs	L-PAL	L-PAL
59		007-0040	Osaka University		268		35523	14583159	20386677	33557534	2825376493	2876044792	1663472423	107.474	0.489695	163.04	339222821	65570676604	407750191	407750191	101.65	0.168062		35484		268																				0.168062	APA; APCCs	L-PAL	L-PAL
60		007-0041	Osaka University		269		35524	813627	173250	143270	163589384	26247447	7624815	174.722	0.126771	192.36	112437404	22603151872	113567551	113567551	28.31	0.00995132		35485		269																				0.00995132	no CYP11B2-positive cells
61		007-0043	Osaka University		270		35525	14042465	36899462	83103324	2748702779	4971486200	4313709382	89.7749	0.619965	151.55	269669481	52831961560	403714732	403714732	100.65	0.33203		35486		270																				0.33203	APA (7.9 mm)	L-PAL	L-PAL
62		007-0044	Osaka University		271		35526	42576185	62068186	38255310	8365133018	8744036363	2522536327	137.381	0.267707	163.5	454315236	88116907115	597214917	597214917	148.89	0.239277		35487		271																				0.239277	APA; pAATL (0.9 mm)	L-PAL	L-PAL
63		007-0047	Osaka University		272		35527	2272131	5474259	34367858	441294573	741005173	1288341932	58.6652	0.816062	152.63	178231718	34202438726	220345966	220345966	54.93	0.191128		35488		272																				0.191128	pAATL/APA (4.7 mm); APCCs	L-PAL	L-PAL
64		007-0053	Osaka University		273		35528	23383702	65550328	134520443	4578162668	8794767748	7571271603	93.7292	0.602004	150.37	257484253	49197789335	480938726	480938726	119.9	0.464622		35489		273																				0.464622	APA (10.1 mm); APCC	L-PAL	L-PAL
65		007-0054	Osaka University		274		35529	67506334	120577595	67201365	13155062712	16992693578	4567317202	135.985	0.26324	160.29	554037750	103260957639	809323044	809323044	201.76	0.315431		35490		274																				0.315431	APA; APCCs	L-PAL	L-PAL
66		008-0002	Oita University		210		36041	4506605	2321979	1004910	877119135	354457905	54960462	164.235	0.128284	180.36	323509659	65202910818	331343153	331343153	82.6	0.0236416		36015		210																				0.0236416	APA; incidentaloma	L-PAL	L-PAL
67	†	008-0004	Oita University		211		36042	32261753	46942102	77135339	6306021919	6539855243	3807568306	106.521	0.493385	162.19	121707379	23313076438	278046573	278046573	69.32	0.562277		36016		211																				0.562277	APA	L-PAL	L-PAL
68		008-0005	Oita University		212		36043	147015010	213042455	214239620	29119786780	29609034081	12940778132	124.795	0.373047	163.11	262307623	51573340609	836604708	836604708	208.57	0.686462		36017		212																				0.686462	APA; micro-APA (3.2 mm)	L-PAL	L-PAL
69		008-0006	Oita University		213		36044	55870933	105738089	180015380	10997884787	14466636217	9814165749	103.267	0.526939	157.57	237195260	45791118883	578819662	578819662	144.3	0.590209		36018		213																				0.590209	APA; APCCs	L-PAL	L-PAL
70		008-0013	Oita University		214		36045	114157280	152824082	151884603	22567771343	21355512421	9024646105	126.408	0.362609	164.52	274255072	53351693788	693121037	693121037	172.8	0.604319		36019		214																				0.604319	APA; no adjacent adrenal	L-PAL	L-PAL
71		008-0014	Oita University		215		36046	2940562	2970917	4644248	579685504	418885850	244138494	117.728	0.439974	168.92	217109327	42492106343	227665054	227665054	56.76	0.0463652		36073		215																				0.0463652	APCCs	S-PAL	S-PAL
72		008-0019	Oita University		216		36047	24956551	15310570	44173061	4930983425	2207385717	1661528269	104.215	0.523128	177.28	233893258	46378613516	318333440	318333440	79.36	0.265257		36021		216																				0.265257	APA (5.8 mm)	L-PAL	L-PAL
73		008-0020	Oita University		217		36048	19753708	32631193	45894709	3904927063	4482620647	2687822661	112.692	0.466981	160.11	136418555	27235818788	234698165	234698165	58.51	0.418749		36022																						0.418749	APA (7.9 mm)	L-PAL	L-PAL
74		008-0026	Oita University		218		36049	80579377	133049524	109331557	15926534412	18412172979	7160213934	128.495	0.338529	160.74	191634873	37683961530	514595331	514595331	128.29	0.627601		36023		218																				0.627601	APA	L-PAL	L-PAL
75		008-0027	Oita University		219		36050	4267154	1729699	34242	842845074	267890179	2920695	184.652	0.00567758	185.22	303603058	60669907622	309634153	309634153	77.19	0.0194781		36024		219																				0.0194781	no CYP11B2-positive cells (non-specific CYP11B2 staining); incidentaloma
76	*	008-0028	Oita University		220		36051	3388183	1369693	2012294	685944749	198136678	96824391	144.886	0.297229	185.81	164633658	33299006865	171403828	171403828	42.73	0.0394984		36025		220																				0.0394984	APCCs; incidentaloma	S-PAL	S-PAL
77		008-0031	Oita University		221		36052	11316229	24999576	66144197	2206659104	3399717517	3099658061	84.9701	0.645561	154.38	101129622	19723505532	203589624	203589624	50.75	0.503267		36026		221																				0.503267	APA; APCC	L-PAL	L-PAL
78		008-0035	Oita University		222		36053	4508113	910038	576337	907387450	138730341	29680669	179.465	0.0961445	193.08	218918270	43973913501	224912758	224912758	56.07	0.0266525		36027		222																				0.0266525	incidentaloma; APCCs
79		008-0038	Oita University		223		36054	18968148	34306592	33716644	3745128522	4698722449	2190452606	122.245	0.387586	158.5	244820459	48748073518	331811843	331811843	82.72	0.262171		36028		223																				0.262171	APA; APCCs; ZG	L-PAL	L-PAL
80		008-0039	Oita University		224		36055	25191015	45110410	47318272	4972461665	6216934118	2929165762	120.036	0.402299	159.16	96936962	18979001585	214556659	214556659	53.49	0.548199		36029		224																				0.548199	APA; APCCs	L-PAL	L-PAL
81		008-0041	Oita University		225		36056	78179116	104720698	125118299	15348801494	14642113896	7110744088	120.453	0.406204	163.98	341650406	66926202482	649668519	649668519	161.96	0.474116		36030		225																				0.474116	APA; APCCs; ZG	L-PAL	L-PAL
82		008-0042	Oita University		226		36057	37483030	75801603	121056475	7359884348	10332142839	6798544528	104.508	0.516582	156.17	98634424	19083123065	332975532	332975532	83.01	0.703779		36031		226																				0.703779	APA; APCCs	L-PAL	L-PAL
83		008-0045	Oita University		227		36058	78452500	88746548	60105601	15536819095	12508993860	3928238968	140.666	0.264428	167.74	342271436	68349910577	569576085	569576085	142	0.399077		36032		227																				0.399077	APA; APCCs	L-PAL	L-PAL
84		008-0046	Oita University		228		36059	27428142	43010574	65970806	5422971088	5914506910	3692826639	110.185	0.483623	160.96	116095271	23042204436	252504793	252504793	62.95	0.540225		36033		228																				0.540225	APA	L-PAL	L-PAL
85		008-0049	Oita University		229		36060	21838815	38434464	64620801	4267273196	5285870877	3418848929	103.864	0.517405	158.5	157383031	30968242832	282277111	282277111	70.37	0.442452		36034		229																				0.442452	APA; APCCs	L-PAL	L-PAL
86	†	008-0052	Oita University		230		36061	15982883	16583600	40379272	3156970480	2325201735	1638936941	97.622	0.553552	168.34	221270760	43202089901	294216515	294216515	73.35	0.247932		36035																						0.247932	APA (5.0 mm); ZG	L-PAL	L-PAL
87		008-0053	Oita University		231		36062	84381092	92810102	61007277	16758928041	13093224210	3946209265	141.892	0.25612	168.47	281073104	56137384281	519271575	519271575	129.45	0.458717		36036		231																				0.458717	APA; APCC	L-PAL	L-PAL
88		008-0054	Oita University		232		36063	61269560	65464396	36740162	12158621024	9299246072	2419707238	146.063	0.224746	169.31	261885043	52122437275	425359161	425359161	106.04	0.38432		36037		232																				0.38432	APA; APCC	L-PAL	L-PAL
89		008-0055	Oita University		233		36064	71395559	106529518	108298026	14139268249	14787199673	6527243578	123.867	0.378369	162.58	169606532	33147152582	455829635	455829635	113.64	0.627917		36038		233																				0.627917	APA; APCCs	L-PAL	L-PAL
90		008-0056	Oita University		234		36065	51832671	52224374	27780779	10290376536	7449507426	1824557003	148.398	0.210719	170.48	208980628	41301767896	340818452	340818452	84.97	0.386827		36039																						0.386827	APA; APCC	L-PAL	L-PAL
91		008-0060	Oita University		235		36066	47474239	88067717	123254211	9343622847	12064126932	7066775503	110.027	0.47626	157.94	246515290	48124249761	505311457	505311457	125.97	0.512152		36040		235																				0.512152	APA	L-PAL	L-PAL
92		010-0016	St. Marianna University		91		35800	403030	281823	84681	79599042	42352106	5209515	165.244	0.110042	178.07	358753979	70952707019	359523513	359523513	89.63	0.00214043		35281		91																				0.00214043	no CYP11B2-positive cells; incidentaloma
93		010-0032	St. Marianna University		111		35820	34343015	42209457	21412409	6753523405	6012067789	1439135397	144.998	0.218572	166.76	165783861	33363259960	263748742	263748742	65.75	0.371433		35447																						0.371433	APA; APCC	L-PAL	L-PAL
94		010-0043	St. Marianna University		101		35810	39222512	45377005	23687457	7741554596	6448316639	1582623296	145.655	0.218747	167.73	147497597	29334666032	255784571	255784571	63.77	0.423352		35301																						0.423352	APA; APCCs	L-PAL	L-PAL
95		010-0044	St. Marianna University		99		35808	3861366	5440324	3697111	758950086	765503752	238936857	135.658	0.284419	163.89	96315632	19055438261	109314433	109314433	27.25	0.118912		35289																						0.118912	APA (5.2 mm); APCCs	L-PAL	L-PAL
96		010-0047	St. Marianna University		100		35809	608961	995045	659577	119754829	138934999	42960637	133.262	0.291386	161.28	60570964	12020042917	62834547	62834547	15.66	0.0360245		35290																						0.0360245	pAATLs (<1 mm); APCCs	S-PAL	S-PAL
97		010-0048	St. Marianna University		104		35813	6466284	8787124	6553394	1277433711	1231591530	431065972	134.825	0.300521	164.49	177431783	35434770653	199238585	199238585	49.67	0.109451		35441																						0.109451	APA (4.9 mm)	L-PAL	L-PAL
98		010-0049	St. Marianna University		107		35816	32463762	46580620	32983742	6363544206	6557238456	2039003012	133.536	0.294424	163.46	260788746	50950191885	372816870	372816870	92.94	0.300491		35443																						0.300491	APA; APCCs	L-PAL	L-PAL
99		010-0050	St. Marianna University		108		35817	127959542	211644952	133371379	25205621041	29484490321	9080803310	134.829	0.281983	161.04	270962623	52297802081	743938496	743938496	185.46	0.635773		35444		108																				0.635773	APA	L-PAL	L-PAL
100		010-0051	St. Marianna University		110		35819	1618116	705874	661325	318660088	101925657	36516514	153.117	0.221526	180.98	401050754	79586436951	404036069	404036069	100.73	0.00738873		35446		110																				0.00738873	APCCs; adrenal hyperplasia (CYP11B2-negative)	S-PAL	S-PAL
101		010-0052	St. Marianna University		112		35821	78018310	102837299	60838952	15399232375	14505929498	3988843852	140.235	0.251718	165.35	267874530	52667208621	509569091	509569091	127.04	0.474312		35291																						0.474312	APA; APCC	L-PAL	L-PAL
102	†	010-0053	St. Marianna University		102		35811	81551529	134731122	133813860	16126697193	18597102832	8330958808	122.98	0.38222	160.55	334811701	65571619939	684908212	684908212	170.75	0.511158		35302		113	35822	2521416	3648739	11490951	498897727	497656742	519037889	85.8153	0.650636	161.51	224939548	44554746238	242600654	242600654	60.48	0.0727991		35292		0.3965	APA; pAATL (3.0 mm); APCCs	L-PAL	L-PAL
103		010-0054	St. Marianna University		114		35823	1473450	1723021	2738823	293145636	238980195	146825761	114.392	0.461447	166.47	189744492	38314642084	195679786	195679786	48.78	0.0303317		35293																						0.0303317	APCCs; micro-APA (2.0 mm)	L-PAL	S-PAL
104		010-0055	St. Marianna University		103		35812	25467648	37774996	24461225	5022634058	5284161537	1639757097	136.215	0.278907	162.97	166054486	32666841738	253758355	253758355	63.26	0.34562		35303		103																				0.34562	APA; APCCs	L-PAL	L-PAL
105		010-0059	St. Marianna University		109		35818	1294882	214660	103404	260892137	32400728	6033553	185.577	0.0641088	194.29	238389581	46949043838	240002527	240002527	59.83	0.00672054		35445		109																				0.00672054	PA lesions not present in the section
106		010-0065	St. Marianna University		105		35814	37811149	58574191	57611507	7473964543	8136245932	3474194411	123.927	0.374108	161.96	234916195	45979177894	388913042	388913042	96.96	0.395967		35305		105																				0.395967	APA; APCCs	L-PAL	L-PAL
107		010-0066	St. Marianna University		106		35815	20018792	1584975	211839	3982408676	254971233	13106365	194.837	0.00971043	196.14	487697863	97917029442	509513469	509513469	127.02	0.0428165		35442		106																				0.0428165	APA (weakly positive for CYP11B2), APCC	L-PAL	L-PAL
108	*	010-0071	St. Marianna University		115		35824	6661328	1374011	354684	1315605903	212205011	21871158	184.705	0.0422745	190.14	406537501	81685707521	414927524	414927524	103.44	0.0202205		35294																						0.0202205	APCCs; incidentaloma	S-PAL	S-PAL
109		010-0072	St. Marianna University		116		35825	13628594	22499756	27353169	2703827538	3084386306	1653648083	117.229	0.430884	160.21	211534599	41831051322	275016118	275016118	68.56	0.230828		35295																						0.230828	APA (6.7 mm); APCCs	L-PAL	L-PAL
110		010-0077	St. Marianna University		117		35826	789462	812409	513724	156873722	114463788	35017329	144.808	0.242827	169.39	331574222	64079995341	333689817	333689817	83.19	0.00634		35296																						0.00634	APCCs	S-PAL	S-PAL
111		010-0082	St. Marianna University		121		35830	1008865	657748	367869	201238217	94953515	24021017	157.393	0.180817	177.72	334239239	66100146819	336273721	336273721	83.83	0.00605008		35300		121																				0.00605008	APCC; incidentaloma
112	*	010-0094	St. Marianna University		87		35796	590766	303849	294549	116042556	42932993	17244085	148.188	0.247694	177.7	42264111	8398308990	43453275	43453275	10.83	0.0273665		35277																						0.0273665	APCC (1.4 mm); incidentaloma	S-PAL	S-PAL
113		010-0096	St. Marianna University		88		35797	134196	138468	29343	26443594	20557968	2117793	162.643	0.09716	172.38	50875178	9818415901	51177185	51177185	12.76	0.0059012		35278		88																				0.0059012	no CYP11B2-positive cells
114	*	010-0097	St. Marianna University		92		35801	893466	719453	523856	172841190	105197538	31148147	144.698	0.245162	172.38	231322804	44933672173	233459579	233459579	58.2	0.00915266		35282																						0.00915266	APCCs (1.1 mm)	S-PAL	S-PAL
115		010-0099	St. Marianna University		90		35799	348525	455948	371544	68003038	64571337	22366673	131.751	0.315934	164.8	67223033	12976323333	68399050	68399050	17.05	0.0171935		35280																						0.0171935	APCCs/ZG	S-PAL	S-PAL
116		010-0106	St. Marianna University		93		35802	549031	255451	71348	108549714	38246986	4610551	172.873	0.0814633	182.47	200720931	38130421155	201596761	201596761	50.26	0.00434446		35283																						0.00434446	APCCs	S-PAL	S-PAL
117		010-0129	St. Marianna University		89		35798	3254623	3939989	2407641	632220159	572719138	152266457	141.342	0.250737	167.48	375250752	72772360782	384853005	384853005	95.94	0.0249504		35279		89																				0.0249504	micro-APAs (1.7 mm)	S-PAL	S-PAL
118		010-0140	St. Marianna University		119		35828	7407372	11109081	7816246	1452152388	1554236192	524929046	134.104	0.296827	162.36	327090257	64283020315	353422956	353422956	88.11	0.0745076		35298		119																				0.0745076	APA (5.1 mm); APCC	L-PAL	L-PAL
119		010-0150	St. Marianna University		118		35827	62708125	72784127	26761082	12397138573	10387935428	1909347765	152.197	0.164934	168.17	278777766	53615992144	441031100	441031100	109.95	0.367895		35297		118																				0.367895	APA	L-PAL	L-PAL
120		010-0170	St. Marianna University		94		35803	33989150	69710677	78093926	6677515024	9548277364	4761530520	115.446	0.429574	156.47	236060741	45684867384	417854494	417854494	104.17	0.435065		35284																						0.435065	APA	L-PAL	L-PAL
121		010-0171	St. Marianna University		95		35804	59005166	138792055	182437219	11490842345	18999710174	10492806082	107.784	0.479802	154.15	383419541	74092812072	763653981	763653981	190.38	0.497915		35285																						0.497915	APA; ZG	L-PAL	L-PAL
122		010-0181	St. Marianna University		120		35829	34060958	49801298	26466477	6724900634	6979621259	1859931270	141.073	0.239887	163.42	173238692	34238163859	283567425	283567425	70.69	0.389074		35440		120																				0.389074	APA; APCC	L-PAL	L-PAL
123		010-0182	St. Marianna University		98		35807	41518137	57781779	43178023	8173615189	8117140754	2699231618	133.284	0.303051	164.06	154072178	30457240461	296550117	296550117	73.93	0.480451		35288		98																				0.480451	APA; APCCs	L-PAL	L-PAL
124		010-0183	St. Marianna University		97		35806	40384930	54081095	43185878	7946025795	7610770657	2637640826	132.177	0.313733	164.68	156814663	31223191146	294466566	294466566	73.41	0.467462		35287		97																				0.467462	APA; APCCs	L-PAL	L-PAL
125		010-0184	St. Marianna University		96		35805	115056	57300	46441	22830428	8578876	2069602	153.014	0.212256	182.24	59294605	11718506723	59513402	59513402	14.84	0.00367643		35286		96																				0.00367643	PA lesions not present in the section
126		014-0001	Sapporo City General Hospital		156		36540	23869222	51858944	56512256	4688695685	7078093760	3539027001	115.742	0.427345	155.38	202458642	39517513245	334699064	334699064	83.44	0.395102		36539																						0.395102	APA; pAATL (1.6 mm); APCC	L-PAL	L-PAL
127		014-0004	Sapporo City General Hospital		159		36546	61878149	78454767	30508953	12227440643	11136205475	2223749454	149.772	0.17858	166.49	196796518	38038547555	367638387	367638387	91.65	0.464701		36545																						0.464701	APA; APCCs	L-PAL	L-PAL
128		014-0005	Sapporo City General Hospital		157		36542	61762192	95073129	49714626	12128206613	13386778934	3427876437	140.125	0.240691	162.69	195051821	37031775749	401601768	401601768	100.12	0.514315		36541																						0.514315	APA	L-PAL	L-PAL
129		014-0007	Sapporo City General Hospital		160		39605	45276351	65755298	44888527	8943378258	9170530731	3028324092	135.597	0.287894	163.14	187786583	37134801176	343706759	343706759	85.69	0.453643		36547																						0.453643	APA	L-PAL	L-PAL
130		014-0012	Sapporo City General Hospital		161		36550	19308388	35132171	28948524	3795873577	4845137197	1934261599	126.818	0.34715	158.72	330547937	64983705634	413937020	413937020	103.19	0.201454		36549																						0.201454	APA; APCC	L-PAL	L-PAL
131		014-0015	Sapporo City General Hospital		162		36552	60383037	96738492	79270779	11931078052	13386106649	5267248685	129.38	0.335336	161.13	164062339	32019194766	400454647	400454647	99.83	0.59031		36551																						0.59031	APA; APCC	L-PAL	L-PAL
132		014-0127	Sapporo City General Hospital		149		36526	10616829	14795026	7781252	2095524475	2082649795	537963694	142.082	0.234424	164.42	213747811	41210501769	246940918	246940918	61.56	0.134417		36525		149																				0.134417	two APAs (4.5 mm;2.4 mm); APCC	L-PAL	L-PAL
133	†	014-0132	Sapporo City General Hospital		150		36528	12450125	25639928	48917257	2444494433	3484030204	2688470854	99.0376	0.56222	155.65	167072103	32745400664	254079413	254079413	63.34	0.342441		36527																						0.342441	APA; APCCs	L-PAL	L-PAL
134		014-0133	Sapporo City General Hospital		163		36554	62966401	139800655	143535530	12360244039	19075026213	9290918046	117.603	0.41448	155.03	308437858	60295683239	654740444	654740444	163.23	0.528916		36553																						0.528916	APA (13.5 mm); APCC	L-PAL	L-PAL
135		014-0135	Sapporo City General Hospital		151		36530	690577	203536	51328	138847298	30580329	3823480	183.249	0.05429	189.49	159603906	31846797686	160549347	160549347	40.03	0.00588879		36529																						0.00588879	APA (2.0 mm); APCC; incidentaloma	L-PAL	S-PAL
136		014-0140	Sapporo City General Hospital		164		36556	13880300	31247247	58959962	2710556107	4253106043	3139121623	97.0605	0.566446	154.31	198396830	39132291842	302484339	302484339	75.41	0.344109		36555																						0.344109	APA	L-PAL	L-PAL
137		014-0152	Sapporo City General Hospital		152		36532	2788636	4908154	5418233	548495686	674683466	338231894	119.055	0.413132	158.92	351527678	69219168524	364642701	364642701	90.91	0.0359668		36531																						0.0359668	APA/pAATL (2.1 mm); APCC	L-PAL	S-PAL
138		014-0161	Sapporo City General Hospital		158		36544	27994811	42506656	28856961	5514286678	5940212824	1920877753	134.617	0.290433	162.47	209550355	40865733729	308908783	308908783	77.01	0.321643		36534		158																				0.321643	APA; APCCs; pAATL (1.1 mm)	L-PAL	L-PAL
139		025-0001	Uwajima City Hospital		78		35787	51240779	105912338	53057834	9939960464	14862883613	3655291352	135.379	0.252403	157.83	428504890	81584875038	638715841	638715841	159.23	0.329115		35268		78																				0.329115	APA; APCC	L-PAL	L-PAL
140		025-0015	Uwajima City Hospital		79		35788	42428557	94894044	96194810	8276018054	13046667455	5869318788	116.445	0.411938	155.27	363623383	69251452359	597140794	597140794	148.87	0.391059		35269		79																				0.391059	APA	L-PAL	L-PAL
141		025-0019	Uwajima City Hospital		80		35789	20456394	40955408	49265929	4001837538	5650277291	2801113079	112.518	0.44513	157.17	352328813	68530235128	463006544	463006544	115.43	0.239041		35270																						0.239041	APA; APCCs	L-PAL	L-PAL
142		025-0029	Uwajima City Hospital		81		35790	67701705	160215806	133197775	13138100082	22168713768	8425009150	121.102	0.368851	154.91	484503072	91993514953	845618358	845618358	210.81	0.427043		35271		81																				0.427043	APA	L-PAL	L-PAL
143		025-0035	Uwajima City Hospital		82		35791	31643552	50632926	29418151	6192565101	7134359854	1947673682	136.753	0.26338	161.98	311476723	59657198005	423171352	423171352	105.5	0.263947		35272		82																				0.263947	APA; APCCs	L-PAL	L-PAL
144		025-0036	Uwajima City Hospital		83		35792	85826705	262600207	250081201	16548851449	35899763600	15904810062	114.206	0.417841	150.53	444084222	82201025119	1042592335	1042592335	259.92	0.574058		35273																						0.574058	APA; APCC	L-PAL	L-PAL
145		025-0038	Uwajima City Hospital		84		35793	28918807	50328299	25354679	5630189706	7107991949	1723376717	138.253	0.242392	160.74	341699442	65582821413	446301227	446301227	111.26	0.234375		35274																						0.234375	APA	L-PAL	L-PAL
146	*	025-0041	Uwajima City Hospital		85		35794	1684320	1248950	829217	328687195	186528368	43392991	148.468	0.220391	175.65	423636738	82443849351	427399225	427399225	106.55	0.00880321		35275																						0.00880321	APCCs (compressed by tumor); incidentaloma	S-PAL	S-PAL
147	*	025-0043	Uwajima City Hospital		86		35795	2314966	4139109	4465125	455522625	571285897	268795866	118.654	0.408924	159.1	1059643988	206531360800	1070563188	1070563188	266.89	0.0101995		35276		86																				0.0101995	pAATL/APA (2.6 mm); incidentaloma	L-PAL	S-PAL
148		030-0001	Tottori University		4		35750	33774698	85509299	81867123	6572116265	11705298817	5377209369	117.596	0.406993	153.23	333491071	63196988284	534642191	534642191	133.29	0.376235		36852																						0.376235	APA; pAATL	L-PAL	L-PAL
149		030-0002	Tottori University		5		35751	25703259	37587920	14593102	5051055885	5338735167	1045664155	146.826	0.187369	164.16	355538011	67482878802	433422292	433422292	108.05	0.179696		36843																						0.179696	APA	L-PAL	L-PAL
150		030-0003	Tottori University		23		35752	65115307	102397386	44182976	12720161672	14560753035	3065166384	143.348	0.20871	162.86	586634242	112067822402	798329911	798329911	199.02	0.265173		35314		23																				0.265173	APA	L-PAL	L-PAL
151		030-0007	Tottori University		24		35753	3340756	1070984	24641	658032104	165700458	1973551	186.122	0.0055543	186.71	294430841	56369511262	298867222	298867222	74.51	0.014844		35315		25	35754	42426815	74413304	47908872	8315971041	10366352650	3263681489	133.209	0.290799	159.9	261417289	50477938863	426166280	426166280	106.24	0.386584		35316		0.233348	APA	L-PAL	L-PAL
152		030-0008	Tottori University		26		35755	33108536	51606106	23436060	6484782792	7290028811	1664671749	142.759	0.216698	162.6	308281572	58578908518	416432274	416432274	103.82	0.259708		35317		27	35756	8896885	25997907	54077306	1715446636	3529157388	2920168215	91.7678	0.607801	150.3	107454859	20139438471	196426957	196426957	48.97	0.452953		35318		0.321644	APA; APCCs	L-PAL	L-PAL
153		030-0009	Tottori University		28		35757	13855626	46717842	74364622	2680065476	6258685130	4626565989	100.53	0.551102	147.57	316202223	60906618867	451140313	451140313	112.47	0.299104		35319		29	35758	699803	401440	119816	137961348	61569497	6423623	168.669	0.0981247	181.19	356836931	68740711833	358057990	358057990	89.26	0.00341023		35320		0.168264	APA	L-PAL	L-PAL
154		030-0010	Tottori University		30		35759	100157232	202246173	144174307	19546377434	27979713129	9785437198	128.335	0.322843	157.16	359265024	67681071883	805842736	805842736	200.9	0.554175		35321		31	35760	306007	252410	79380	60144882	36903044	5671614	161.054	0.12446	173.79	75900028	14478698002	76537825	76537825	19.08	0.0083331		35322		0.506828	APA	L-PAL	L-PAL
155		030-0015	Tottori University		32		35761	19599301	23754638	6095538	3835789788	3449515792	436988600	156.165	0.123268	168.04	412300367	79432634504	461749844	461749844	115.11	0.107091		35323																						0.107091	APA; APCCs	L-PAL	L-PAL
156		030-0016	Tottori University		33, 34		35762	40437016	62922630	29457971	7910271993	8897852540	2063841566	142.089	0.221793	162.62	203887372	39196723897	336704989	336704989	83.94	0.394463		35324		33, 34	35763	21421021	28601744	11540020	4205276528	4070652798	821585870	147.776	0.187451	165.44	189596776	36800993281	251159561	251159561	62.61	0.245114		35325		0.330655	APA; APCC	L-PAL	L-PAL
157		030-0026	Tottori University		35, 36		35764	39969090	58059789	18007996	7834581588	8273695842	1345851881	150.419	0.155192	164.32	205483640	39021633326	321520515	321520515	80.16	0.3609		35326		35, 36	35765	46058770	79880854	38676710	9026183362	11205692741	2732514929	139.503	0.234951	160.65	133951658	25394287314	298567992	298567992	74.43	0.551353		35327		0.452602	APA; APCC	L-PAL	L-PAL
158	*	030-0029	Tottori University		37, 38		35766	1287722	759901	138483	252713858	114451189	9848876	172.459	0.0633469	179.31	228585458	44259381013	230771564	230771564	57.53	0.00947303		35449		37, 38	35767	4169987	1459949	119969	815921336	227076245	9392063	183.027	0.0208645	185.26	328217009	64564428343	333966914	333966914	83.26	0.017217		35329		0.0140525	APCC, adrenal hyperplasia (CYP11B2-negative)	S-PAL	S-PAL
159		031-0010	Osaka University		253		35508	12614504	19356259	6962612	2475171622	2751026101	505764775	147.225	0.178834	163.47	151662998	29697575494	190596373	190596373	47.52	0.204271		35469																						0.204271	APA	L-PAL	L-PAL
160		031-0022	Osaka University		245		35500	23389664	42887166	23988473	4594796271	5977182128	1684167215	135.779	0.265755	159.51	189874624	36325895508	280139927	280139927	69.84	0.322215		35461																						0.322215	APA	L-PAL	L-PAL
161		031-0023	Osaka University		236		35491	60641556	105992550	71213259	11941491714	14732184948	4802773897	132.339	0.299407	160.07	288727017	56319791428	526574382	526574382	131.28	0.451688		35452		236																				0.451688	APA; APCC	L-PAL	L-PAL
162	*	031-0027	Osaka University		237		35492	2097279	2943696	2693368	412313090	411002705	170354300	128.475	0.348235	163.33	431270305	84212617228	439004648	439004648	109.44	0.0176179		35453																						0.0176179	pAATLs/micro-APAs (1.1 mm; <1 mm; 2.935 mm); incidentaloma	L-PAL	L-PAL
163		031-0032	Osaka University		238		35493	5117811	9735245	12749879	1003747544	1345121303	735721748	111.749	0.461903	158.14	196147830	38361513645	223750765	223750765	55.78	0.123365		35454																						0.123365	APA (6.2 mm)/pAATL (3.7 mm; 2.8 mm); APCC	L-PAL	L-PAL
164		031-0034	Osaka University		239		35494	43352138	57971950	20074653	8529395873	8259196325	1465341651	150.363	0.165361	165.69	220081629	42535973370	341480370	341480370	85.13	0.355507		35455																						0.355507	APA	L-PAL	L-PAL
165		031-0035	Osaka University		246		35501	40808817	59326004	18489905	8007292491	8447198746	1381944739	150.36	0.155869	164.32	166117077	31976248275	284741803	284741803	70.99	0.416605		35462																						0.416605	APA; APCCs	L-PAL	L-PAL
166		031-0036	Osaka University		247		35502	771087	424494	15637	151061827	65193422	1159295	179.501	0.0129101	180.88	495659911	98369326365	496871129	496871129	123.87	0.00243769		35463		247																				0.00243769	no CYP11B2-positive cells
167		031-0037	Osaka University		248		35503	38085933	73925578	58458323	7476176462	10227548250	3823196008	126.28	0.342925	158.05	253309700	49119015446	423779534	423779534	105.65	0.402261		35464																						0.402261	APA; APCCs	L-PAL	L-PAL
168		031-0038	Osaka University		249		35504	4695033	13131530	37646395	911638339	1781099306	1805225260	81.0839	0.678644	151.05	127415142	24425815791	182888100	182888100	45.59	0.303316		35465																						0.303316	APA (6.3 mm); APCCs	L-PAL	L-PAL
169		031-0040	Osaka University		250		35505	9486614	17057526	13941078	1858157340	2373345591	897498646	126.688	0.34435	159.41	293567945	57208688650	334053163	334053163	83.28	0.121194		35466																						0.121194	APA (7.9 mm); APCCs	L-PAL	L-PAL
170		031-0042	Osaka University		251		35509	79102264	154505548	112544216	15532075726	21378677651	7506974292	128.319	0.325129	158	299825051	57417215802	645977079	645977079	161.04	0.535858		35467																						0.535858	APA	L-PAL	L-PAL
171		031-0044	Osaka University		252		35507	15110782	28336047	20637477	2955810643	3944550438	1362980682	128.945	0.322036	158.82	256392062	49643407881	320476368	320476368	79.89	0.199966		35468																						0.199966	APA; APCC/pAATL	L-PAL	L-PAL
172		031-0045	Osaka University		240		35495	29124070	39330137	12535217	5721124405	5625459797	919115269	151.448	0.154776	165.75	395105793	77121930916	476095217	476095217	118.69	0.170112		35456		240																				0.170112	APA; pAATL/APA (2.2 mm)	L-PAL	L-PAL
173		031-0046	Osaka University		241		35496	21649024	59167079	67327391	4205744719	8044947508	4327251234	111.905	0.454474	151.59	285584395	55699004666	433727889	433727889	108.13	0.341559		35457		241																				0.341559	APA; APCCs	L-PAL	L-PAL
174		031-0048	Osaka University		242		35497	5035042	10596524	20368459	988184972	1446330218	1124437611	98.8597	0.56579	155.74	179639505	35325960239	215639530	215639530	53.76	0.166945		35458		242																				0.166945	APA (5.7 mm); APCCs	L-PAL	L-PAL
175		031-0050	Osaka University		243		35498	1644446	685319	159719	321026371	107584902	8705139	175.665	0.0641575	183.97	310077527	60967198208	312567011	312567011	77.92	0.00796464		35459		243																				0.00796464	no CYP11B2-positive cells
176		031-0051	Osaka University		244		35499	3189735	5143386	4469994	624729019	722244651	274814133	126.671	0.349133	161.64	327686661	63593399626	340489776	340489776	84.88	0.0376021		35460		244																				0.0376021	APA; multiple APCCs; lacking clinical data
177		033-0002	Tenri Hospital		122		36472	50916136	102251198	44168010	9940568769	14296672539	3266398138	139.375	0.223822	158.24	368649834	69707219111	565985178	565985178	141.1	0.348658		36471																						0.348658	APA; APA/pAATL (5.5 mm)	L-PAL	L-PAL
178		033-0004	Tenri Hospital		123		36474	41697466	56325060	17094836	8169513101	8079076002	1266149162	152.147	0.148499	165.76	287271134	55013411325	402388496	402388496	100.32	0.286085		36473		123																				0.286085	APA	L-PAL	L-PAL
179		033-0005	Tenri Hospital		124		36476	33559779	71293130	60381902	6560315702	9849287371	3881077699	122.799	0.365431	156.5	178277841	33848596339	343512652	343512652	85.64	0.481015		36475																						0.481015	APA; APCC	L-PAL	L-PAL
180		033-0007	Tenri Hospital		125		36478	94367151	138016067	50562334	18533024400	19533873830	3745784056	147.776	0.1787	163.81	263252965	49525995071	546198517	546198517	136.17	0.518027		36477																						0.518027	APA	L-PAL	L-PAL
181		033-0008	Tenri Hospital		126		36480	49148532	68865009	26342550	9647115198	9765759030	1932753438	147.868	0.182483	164.5	320179635	61616249536	464535726	464535726	115.81	0.310753		36479																						0.310753	APA; APCC	L-PAL	L-PAL
182		033-0017	Tenri Hospital		127		36482	28945325	56085062	35662327	5655820197	7783194272	2538888865	132.385	0.29548	158.05	221131654	41371371318	341824368	341824368	85.22	0.353084		36481		127																				0.353084	APA	L-PAL	L-PAL
183		033-0021	Tenri Hospital		128		36484	46312084	62695602	21033253	9108343356	8930059360	1552589151	150.652	0.161743	165.48	262936717	49851220503	392977656	392977656	97.97	0.330912		36483																						0.330912	APA; APCC	L-PAL	L-PAL
184		033-0022	Tenri Hospital		129		36486	51068077	117090905	45644020	9866844218	16420940506	3428500059	138.989	0.213486	156.33	229927530	41401600747	443730532	443730532	110.62	0.481831		36485		129																				0.481831	APA	L-PAL	L-PAL
185		033-0027	Tenri Hospital		130		36488	67028591	115742916	68291987	13191619272	16105020639	4785931904	135.753	0.272011	160.29	235287347	44521873151	486350841	486350841	121.25	0.516219		36487		130																				0.516219	APA	L-PAL	L-PAL
186		033-0028	Tenri Hospital		131		36490	86835121	120434920	52121708	17062329844	17081793918	3655818837	145.725	0.200938	164.73	246607176	47159651068	505998925	505998925	126.15	0.512633		36489		131																				0.512633	APA; APCCs	L-PAL	L-PAL
187		033-0030	Tenri Hospital		132		36492	23451034	53149021	73334187	4554004477	7210722921	4525986853	108.652	0.489109	153.59	325688649	62569328378	475622891	475622891	118.57	0.315238		36491		132																				0.315238	APA	L-PAL	L-PAL
188		033-0035	Tenri Hospital		133		36494	85311187	123521905	31721746	16712417747	17648409385	2444739741	153.003	0.131869	164.54	209542720	39470045601	450097558	450097558	112.21	0.53445		36493		133																				0.53445	APA; APCC	L-PAL	L-PAL
189		033-0038	Tenri Hospital		134		36496	16629239	35862203	50769247	3247572070	4911768425	2904552043	107.145	0.491661	155.44	164917428	31561210578	268178117	268178117	66.86	0.385045		36495		134																				0.385045	APA; APCC; pAATL/micro-APA (2.0 mm)	L-PAL	L-PAL
190		033-0045	Tenri Hospital		135		36498	73871911	97955023	32238154	14533807326	13953708500	2378080187	151.254	0.15798	165.79	367810835	70927445331	571875923	571875923	142.57	0.356835		36497		135																				0.356835	APA	L-PAL	L-PAL
191		035-0008	Kyushu University		188		35965	36679393	106642165	70386282	7043011180	14917495227	4675057449	124.635	0.329358	153.23	710804201	119648637163	924512041	924512041	230.48	0.231157		35945																						0.231157	APA	L-PAL	L-PAL
192		035-0009	Kyushu University		189		35966	13388280	71285255	169908135	2584434406	9368906758	9921397493	85.9242	0.667401	141.17	152938690	26042847814	407520360	407520360	101.6	0.624709		35946																						0.624709	APA	L-PAL	L-PAL
193	*	035-0010	Kyushu University		190		35967	11237597	17098394	3087921	2127743682	2621707953	157882634	156.166	0.0982666	167.61	640809571	113473675020	672233483	672233483	167.59	0.0467455		35947																						0.0467455	APCCs, adrenal hyperplasia (CYP11B2-negative)	S-PAL	S-PAL
194		035-0011	Kyushu University		191		35968	6519305	16750412	18129682	1258181424	2330800265	1029577324	111.561	0.437921	154.23	246974059	43717412088	288373458	288373458	71.89	0.143562		35948		191																				0.143562	n.a. (poor sample preparation)
195		035-0012	Kyushu University		192		35969	1961793	1973537	253368	379977338	297305225	17679734	165.914	0.0604885	172.1	314062470	54615258693	318251168	318251168	79.34	0.0131616		35949		192																				0.0131616	n.a. (poor sample preparation)
196		035-0013	Kyushu University		193		35970	25222409	74742454	69368072	4906133506	10193128972	4609716613	116.392	0.409655	151.05	187480254	32155363944	356813189	356813189	88.95	0.47457		35950		193																				0.47457	APA; APCC	L-PAL	L-PAL
197	†	035-0014	Kyushu University		194		35971	10807759	27101109	37335337	2097515408	3737862122	2043859074	104.716	0.496189	153.93	413440731	75292669687	488684936	488684936	121.83	0.153973		35951																						0.153973	APA	L-PAL	L-PAL
198		035-0015	Kyushu University		195		35972	21604138	15614825	1415558	4114211950	2464906819	84565555	172.48	0.0366397	176.77	412601473	75078673041	451235994	451235994	112.49	0.0856193		35952		195																				0.0856193	n.a. (poor sample preparation)
199		035-0016	Kyushu University		196		35973	22634013	59270925	61660800	4402131896	8182019395	3665384344	113.185	0.429495	153.64	99680572	16702414492	243246310	243246310	60.64	0.590207		35953		196																				0.590207	n.a. (poor sample preparation)
200	*	035-0017	Kyushu University		197		35974	9934153	23909756	30732657	1886654307	3410869781	1717702278	108.634	0.47591	156.53	235841386	41709496481	300417952	300417952	74.89	0.214956		35954		197																				0.214956	APA (4.2 mm); APCCs	L-PAL	L-PAL
201		035-0020	Kyushu University		198		35975	23360170	67106170	100663097	4423898855	9646988304	4578400743	97.5741	0.526675	155.54	443271653	71912858105	634401090	634401090	158.16	0.301275		35955		198																				0.301275	APA; pAATLs	L-PAL	L-PAL
202		035-0021	Kyushu University		199		35976	24063863	53375415	52483342	4613460418	7464892992	3086371836	116.721	0.403958	155.97	412024434	71865609690	541947054	541947054	135.11	0.239733		35956																						0.239733	APA	L-PAL	L-PAL
203	*	035-0022	Kyushu University		200		35977	4823396	8834486	10704336	932074471	1218956463	687023564	116.494	0.439383	157.49	205049011	36224323865	229411229	229411229	57.19	0.106195		35957		200																				0.106195	APA (2.8 mm)	L-PAL	S-PAL
204		035-0025	Kyushu University		201		35978	35821123	132382491	102515893	6875781345	18242121515	6593183042	117.136	0.378679	149.33	358960539	62664370553	629680046	629680046	156.98	0.429932		35958																						0.429932	APA	L-PAL	L-PAL
205		035-0026	Kyushu University		202		35979	3783094	5712584	629295	718203671	862948456	49497895	161.052	0.0621528	166.51	668409981	117953831544	678534954	678534954	169.16	0.0149218		35959		202																				0.0149218	no CYP11B2-positive cells; incidentaloma
206		035-0027	Kyushu University		203		35980	18471443	52222031	50903213	3578655850	7193590074	3074947705	113.878	0.418623	152.38	217877774	37315849311	339474461	339474461	84.63	0.358191		35960		203																				0.358191	APA	L-PAL	L-PAL
207		035-0068	Kyushu University		204		35981	5337330	10329815	4318230	1016021920	1508035771	264921184	139.551	0.21607	161.11	753799986	123324297824	773785361	773785361	192.91	0.0258281		35961		204																				0.0258281	n.a. (poor sample preparation)
208		035-0069	Kyushu University		205		35982	1765860	7250880	11387143	331504768	1028461207	511559534	91.724	0.558087	150.83	144147697	25115359423	164551580	164551580	41.02	0.123997		35962		205																				0.123997	n.a. (poor sample preparation)
209		035-0070	Kyushu University		206		35983	3604002	9670911	17931334	685587498	1348640978	988297229	96.8564	0.574607	153.24	393186686	65709319968	424392933	424392933	105.8	0.0735315		35963		206																				0.0735315	n.a. (poor sample preparation)
210		035-0071	Kyushu University		207		35984	13581108	41521209	54374973	2628832898	5701065929	3062955957	104.066	0.496678	151.17	437081017	77970421220	546558307	546558307	136.26	0.200303		35964		207																				0.200303	APA; APCC	L-PAL	L-PAL
211		035-0072	Kyushu University		208		35987	16454457	74567976	66593060	3127766609	10183025440	4259676488	111.477	0.422503	146.24	215554377	36480145121	373169870	373169870	93.03	0.422369		35985		208																				0.422369	APA	L-PAL	L-PAL
212		035-0073	Kyushu University		209		35988	20398540	70063092	91903196	3946869685	9527578536	5241178516	102.627	0.503952	148.95	264158436	45641578399	446523264	446523264	111.32	0.408411		35986																						0.408411	APA	L-PAL	L-PAL
213		WJ-001-0004	Kyoto Medical Center		57		35745	5493212	10869588	24373960	1067749563	1486181853	1289069749	94.3374	0.598328	156.08	406315137	77909929451	447051897	447051897	111.45	0.0911231		35247		57																				0.0911231	pAATL (3.97 mm); APCCs	L-PAL	L-PAL
214	*	WJ-001-0009	Kyoto Medical Center		58		35744	7480551	7895104	7211503	1454030308	1178959352	326214244	131.013	0.319274	171.24	1181089164	220651251583	1203676322	1203676322	300.08	0.0187651		35432																						0.0187651	multiple APCC; incidentaloma	S-PAL	S-PAL
215		WJ-001-0021	Kyoto Medical Center		59		35743	7660311	6515048	1349146	1498421980	976053079	92414309	165.344	0.0869043	174.56	343719647	65571267756	359244152	359244152	89.56	0.0432144		35249		59																				0.0432144	n.a. (poor sample preparation)
216		WJ-001-0025	Kyoto Medical Center		60		35742	52461283	104857091	99870491	10279929156	14491762697	6095301242	120.017	0.388316	157.46	456194394	85438686146	713383259	713383259	177.85	0.36052		35250																						0.36052	APA; APCC	L-PAL	L-PAL
217		WJ-001-0029	Kyoto Medical Center		61		35741	7046898	33498592	43054731	1355844287	4465578041	2809533319	103.241	0.515007	143.58	342935383	63508270133	426535604	426535604	106.34	0.195998		35433																						0.195998	APA; APCCs	L-PAL	L-PAL
218		WJ-001-0035	Kyoto Medical Center		62		35740	12399173	26755687	23411573	2428658638	3680744385	1515594183	121.87	0.374187	156.03	343241542	65149863187	405807975	405807975	101.17	0.154177		35252																						0.154177	APA	L-PAL	L-PAL
219		WJ-001-0037	Kyoto Medical Center		63		35739	89194398	145459544	64889682	17495681680	20548360805	4566172692	142.25	0.216628	162.13	698393856	130372805171	997937480	997937480	248.79	0.300163		35253																						0.300163	APA; APCC	L-PAL	L-PAL
220	*	WJ-001-0041	Kyoto Medical Center		64		35738	1292868	1739739	2094415	256052522	242055505	127031912	121.93	0.408505	164.25	570095255	109814856073	575222277	575222277	143.4	0.00891311		35254		64																				0.00891311	APCCs; incidentaloma	S-PAL	S-PAL
221		WJ-001-0042	Kyoto Medical Center		65		35737	1412488	2803636	3321730	276392699	389876119	200168196	114.945	0.440673	158.03	473565802	88328194549	481103656	481103656	119.94	0.0156678		35255																						0.0156678	APCCs	S-PAL	S-PAL
222		WJ-001-0046	Kyoto Medical Center		66		35736	32202742	71661309	56143755	6262089314	9895845778	3746364703	124.396	0.350881	155.57	307732518	58073510351	467740324	467740324	116.61	0.342087		35256																						0.342087	APA; APCCs	L-PAL	L-PAL
223	†	WJ-001-0050	Kyoto Medical Center		67		35735	31773964	71959480	43775205	6170980162	10032126976	2991779857	130.127	0.296764	156.2	518745534	97914851885	666254183	666254183	166.1	0.2214		35434		67																				0.2214	APA; APCCs	L-PAL	L-PAL
224		WJ-001-0060	Kyoto Medical Center		68		35734	10454439	34142597	54727055	2028110799	4612309494	3175004138	98.8222	0.550995	148.9	305753035	58175083610	405077126	405077126	100.99	0.245198		35435																						0.245198	APA (8.4 mm); APCCs	L-PAL	L-PAL
225	*	WJ-001-0064	Kyoto Medical Center		69		35778	1166846	1083186	371224	225880813	160225411	23452830	156.245	0.141621	171.6	550574858	106892677040	553196114	553196114	137.91	0.00473838		35436																						0.00473838	APCCs; incidentaloma	S-PAL	S-PAL
226	*	WJ-001-0070	Kyoto Medical Center		70		35779	1827484	701572	217411	360567550	103786273	15034714	174.547	0.0791602	183.61	359129598	70396314142	361876065	361876065	90.22	0.00758952		35260																						0.00758952	APCC	S-PAL	S-PAL
227		WJ-001-0074	Kyoto Medical Center		71		35780	16170846	28869553	17462874	3159301293	4049516491	1146680451	133.681	0.279391	160.05	179540848	33982861246	242044121	242044121	60.34	0.258231		35261																						0.258231	APA; ZG	L-PAL	L-PAL
228		WJ-001-0075	Kyoto Medical Center		72		35781	34823293	50154301	20133557	6806442191	7165696785	1398282712	146.23	0.191545	164.42	407919111	78671589825	513030262	513030262	127.9	0.204883		35437																						0.204883	APA; APCCs	L-PAL	L-PAL
229		WJ-001-0081	Kyoto Medical Center		73		35782	43240959	106917318	97839820	8418916517	14669850011	6354994875	118.726	0.394518	153.76	344275159	66882251927	592273256	592273256	147.65	0.418722		35438																						0.418722	APA	L-PAL	L-PAL
230		WJ-001-0082	Kyoto Medical Center		74		35783	87269608	121893215	34437614	17059169685	17507962261	2525442683	152.268	0.141369	165.26	548828359	106120214376	792428796	792428796	197.55	0.30741		35264																						0.30741	APA; APCCs	L-PAL	L-PAL
231		WJ-001-0089	Kyoto Medical Center		75		35784	31129504	42562390	12651571	6047344422	6165425233	898264021	151.847	0.146526	165.73	368541316	71744746720	454884781	454884781	113.4	0.189814		35265																						0.189814	APA	L-PAL	L-PAL
232		WJ-001-0098	Kyoto Medical Center		76		35785	2540975	1449662	244325	489710494	226502135	14920610	172.642	0.0576924	179.47	337251620	64563799860	341486582	341486582	85.13	0.0124015		35439																						0.0124015	APCCs	S-PAL	S-PAL
233		WJ-001-0108	Kyoto Medical Center		77		35786	7106531	12787002	11466497	1390861407	1774064194	708604160	123.518	0.36564	159.09	292263308	57149289613	323623338	323623338	80.68	0.0969029		35267		77																				0.0969029	pAATL (4.5 mm); APCCs	L-PAL	L-PAL
234		WJ-014-0016	Sapporo City General Hospital		153		36534	16664603	18650971	4414215	3281461446	2695682996	337951097	158.951	0.111106	169.25	178728688	35412608599	218458477	218458477	54.46	0.181864		36533																						0.181864	APA; pAATL/APCC (2.1 mm)	L-PAL	L-PAL
235		WJ-014-0019	Sapporo City General Hospital		142		36512	6033405	9059315	27294920	1173433847	1242922522	1349755493	88.8493	0.643936	160.1	234370373	45783295949	276758013	276758013	69	0.153158		36511		142																				0.153158	micro-APA (4.3 mm)/incidentaloma	L-PAL	L-PAL
236	*	WJ-014-0031	Sapporo City General Hospital		143		36514	2574895	4164880	7604187	507468011	569231876	408748781	103.559	0.530132	159.75	141156845	26872249973	155500807	155500807	38.77	0.0922436		36513		144	36516	7289492	4689089	5452638	1438255959	669139459	314758619	138.955	0.312809	175.93	273070407	52845957641	290501626	290501626	72.42	0.0600039		36515		0.0712444	APA (2.8 mm); pAATLs; APCCs; incidentaloma	L-PAL	S-PAL
237		WJ-014-0033	Sapporo City General Hospital		145		36518	1056116	1774760	1216168	206537811	246884508	84641673	132.952	0.300508	160.17	229737279	43930065211	233784323	233784323	58.28	0.017311		36517																						0.017311	APCC	S-PAL	S-PAL
238	†	WJ-014-0053	Sapporo City General Hospital		148		36524	4600993	8851435	14236117	909114574	1202544989	839187072	106.573	0.514152	156.97	227190863	44562225867	254879408	254879408	63.54	0.108634		36523																						0.108634	APA (5.1 mm) compressed by incidentaloma; APCCs	L-PAL	L-PAL
239		WJ-014-0072	Sapporo City General Hospital		146		36520	1586162	907144	707019	313185644	132903514	41127688	152.24	0.220921	178.92	254755867	48587037628	257956192	257956192	64.31	0.0124065		36519		146																				0.0124065	n.a. (poor sample preparation)
240		WJ-014-0073	Sapporo City General Hospital		147		36522	892508	1031292	1058684	176068438	144704842	65418108	129.486	0.354967	166.74	154793257	30197056860	157775741	157775741	39.33	0.0189033		36521																						0.0189033	APCCs	S-PAL	S-PAL
241		WJ-014-0089	Sapporo City General Hospital		154		36536	36594044	58169840	43103502	7209573962	8095452014	2875914219	131.873	0.312645	161.51	239704025	46694732936	377571411	377571411	94.13	0.365143		36535																						0.365143	APA; pAATL (2.1 mm)	L-PAL	L-PAL
242		WJ-014-0095	Sapporo City General Hospital		155		36538	34241893	52254187	32230641	6749928786	7313776111	2184845678	136.857	0.271469	162.59	185469456	36169057937	304196177	304196177	75.84	0.390297		36537		155																				0.390297	APA	L-PAL	L-PAL
sup_ID: Saitama Medical University International Medical Center, Department of Uro-Oncology, Pathology ID, eGFR: estimated glomerular filtration rate, S-PAL: small primary aldosteronism (PA) lesion, L-PAL: large PA lesion, AVS: adrenal venous sampling, *: cases with S-PAL, but with tumors on CT (T-CT) larger than 5 mm, †: cases with L-PAL, but without T-CT larger than 5 mm. Nwp: Number of Weak-Po…
[truncated: 28 more columns]
