# Supplementary material for: Diverse pathological lesions of primary aldosteronism and their clinical significance
Source: Hypertens Res. 2021 Jan 12;44(5):498–507. doi: 10.1038/s41440-020-00579-w (PMC8099725; doi:10.1038/s41440-020-00579-w)
Supplement: Supplementary file 6 — Supplementary Table 2 [file 41440_2020_579_MOESM6_ESM.xlsx]

## Sheet: Table S2
Supplementary Table 2. Calculation of defined daily doses of antihypertensive agents.
Case #	Individual Identification Code	Preoperative antihypertensive agents (mg/day, numbers with underlines under the names of antihypertensive agents indicate defined daily dose [DDD])
		Antihypertensives/diuretics	Azilsartan medoxomil	Azelnidipine	Atenolol	Amlodipine	Alacepril	Bisoprolol	Bunazosin	Benidipine	Cilnidipine	Carteolol	Carvedilol	Candesartan	Diltiazem	Doxazosin	Enalapril	Eplerenone	Guanabenz	Hydralazine	Hydrochlorothiazide	Indapamide	Kallidinogenase	Losartan	Manidipine	Methyldopa (levorotatory)	Nicardipine	Nifedipine	Olmesartan medoxomil	Spironolactone	Telmisartan	Trandolapril	Trichlormethiazide	Valsartan
		ATC/DDD Index 2018 (Last updated: 2017-12-20)	C09CA09	8 - 16 mg/day	C07AB03	C08CA01	25 - 75 mg/day	C07AB07	3 - 9 mg/day	C08CA15	C08CA14	C07AA15	C07AG02	C09CA06	C08DB01	C02CA04	C09AA02	C03DA04	4 - 8 mg/day	C02DB02	C03AA03	C03BA11	C04AF01	C09CA01	C08CA11	C02AB01	C08CA04	C08CA05	C09CA08	C03DA01	C09CA07	C09AA10	C03AA06	C09CA03
		DDD (mg)	40	12	75	5	50	10	6	4	10	10	37.5	8	240	4	10	50	6	100	25	2.5	30	50	10	1000	90	30	20	75	40	2	4	80
1	001-0002	2.5				10										2
2	001-0005	1				5
3	001-0008	1.5				7.5
4	001-0011	6				20																												160
5	001-0012	2.25				10										1
6	001-0013	2.75				10										3
7	001-0018	2.5				10										2
8	001-0019	2.33333														4												40
9	001-0021	1				5
10	001-0029	3.9	40			10										2						1
11	001-0031	0
12	001-0038	3.16667														2												80
13	001-0043	2				10
14	001-0158	0
15	001-0165	4.25	40													1												80		25
16	001-0173	1.58333														1												40
17	001-0176	1.83333		16												2
18	001-0180	1.25				5										1
19	003-0002	1.83333														2												40
20	003-0005	1				5
21	003-0024	2				10
22	003-0056	2.66667																										80
23	003-0074	1.33333																										40
24	003-0093	n.a.
25	006-0003	1																							10
26	006-0005	0
27	006-0017	1.33333																										40
28	006-0018	4				10										8
29	006-0020	1.5				7.5
30	006-0022	2.5														2												60
31	006-0028	4																							40
32	006-0029	0.25														1
33	006-0035	2.26667											10															60
34	006-0038	2				10
35	006-0040	6.5																					75		40
36	006-0042	2				10
37	006-0043	2				10
38	006-0045	2				10
39	006-0047	1				5
40	006-0053	2																							20
41	006-0063	1.66667							6																			20
42	006-0072	2.83333				10									200
43	006-0091	2.66667																										80
44	006-0092	1.5				7.5
45	007-0011	1.33333																										40
46	007-0013	2				10
47	007-0014	1.33333																										40
48	007-0015	1				5
49	007-0017	0.5				2.5
50	007-0018	2.5														2												60
51	007-0020	2.25				10										1
52	007-0021	2				10
53	007-0023	n.a.
54	007-0027	1				5
55	007-0028	2.5				10										2
56	007-0030	1				5
57	007-0032	1				5
58	007-0038	1.83333		16												2
59	007-0040	4.66667				10																						80
60	007-0041	n.a.
61	007-0043	3.66667														4												80
62	007-0044	2													200	2												20
63	007-0047	1				5
64	007-0053	2				10
65	007-0054	2				10
66	008-0002	1.33333																										40
67	008-0004	1				5
68	008-0005	1.83333														2												40
69	008-0006	2									10													50
70	008-0013	1.33333																										40
71	008-0014	0.5				2.5
72	008-0019	3.83333				10										2												40
73	008-0020	2.33333																50										40
74	008-0026	2.625	40			5		1.25																									2
75	008-0027	n.a.
76	008-0028	2.5				10										2
77	008-0031	0.444444																									40
78	008-0035	n.a.
79	008-0038	0
80	008-0039	0
81	008-0041	2.83333						5											2									60
82	008-0042	0
83	008-0045	2.5				10										2
84	008-0046	1				5
85	008-0049	3.03333					50						20			2													20
86	008-0052	5						5								2	10											60			40
87	008-0053	2				10
88	008-0054	1.33333		16
89	008-0055	2									20
90	008-0056	4									40
91	008-0060	1				5
92	010-0016	n.a.
93	010-0032	2.5				10												25
94	010-0043	1			75
95	010-0044	1.7														2				120
96	010-0047	0
97	010-0048	1.33333																										40
98	010-0049	2																										60
99	010-0050	1				5
100	010-0051	4														8												60
101	010-0052	1				5
102	010-0053	1.5				5										2
103	010-0054	1				5
104	010-0055	1.33333																										40
105	010-0059	n.a.
106	010-0065	0
107	010-0066	2.33333														4												40
108	010-0071	1				5
109	010-0072	6.16667														6												80	40
110	010-0077	3.5																										60			60
111	010-0082	n.a.
112	010-0094	1.5				7.5
113	010-0096	n.a.
114	010-0097	0.666667																										20
115	010-0099	1.5				7.5
116	010-0106	1				5
117	010-0129	0
118	010-0140	2				10
119	010-0150	3.16667														2												80
120	010-0170	2				10
121	010-0171	2.33333		16												4
122	010-0181	2.91667														1												80
123	010-0182	1				5
124	010-0183	0.666667																										20
125	010-0184	n.a.
126	014-0001	2				5										4
127	014-0004	1				5
128	014-0005	2				10
129	014-0007	0
130	014-0012	2				10
131	014-0015	1.33333																										40
132	014-0127	1				5
133	014-0132	1				5
134	014-0133	1				5
135	014-0135	1				5
136	014-0140	0
137	014-0152	2.16667													200													40
138	014-0161	2				10
139	025-0001	1.33333																										40
140	025-0015	3				5																									80
141	025-0019	2	40			5
142	025-0029	3.65833				10							20			0.5												30
143	025-0035	0.666667																										20
144	025-0036	4	40			10												50
145	025-0038	0
146	025-0041	0
147	025-0043	0
148	030-0001	2				10
149	030-0002	0.5				2.5
150	030-0003	1				5
151	030-0007	2																										60
152	030-0008	3.33333														2												40					2	80
153	030-0009	4.5							3				10									1						40	40
154	030-0010	6.41667				10										1								50		500		40		100
155	030-0015	1				5
156	030-0016	1.33333																										40
157	030-0026	0.916667						2.5																				20
158	030-0029	2				10
159	031-0010	1.5				7.5
160	031-0022	1				5
161	031-0023	1				5
162	031-0027	0.5				2.5
163	031-0032	1.5				5										2
164	031-0034	1.5				5										2
165	031-0035	1.33333																										40
166	031-0036	n.a.
167	031-0037	1				5
168	031-0038	2.25				10										1
169	031-0040	2				10
170	031-0042	3				5																						60
171	031-0044	1.33333		16
172	031-0045	3				5										8
173	031-0046	2.25				10										1
174	031-0048	2.75				10										3
175	031-0050	n.a.
176	031-0051	n.a.
177	033-0002	3.33333																										40			80
178	033-0004	1				5
179	033-0005	0.666667																										20
180	033-0007	3.33333								8																		40
181	033-0008	0
182	033-0017	1.33333																										40
183	033-0021	1.5				5		5
184	033-0022	2				10
185	033-0027	2.33333														4												40
186	033-0028	0
187	033-0030	2.5									20					2
188	033-0035	2.33333																										40			40
189	033-0038	4.83333												12		8												40
190	033-0045	2.5				10										2
191	035-0008	0
192	035-0009	1.66667			25																							40
193	035-0010	3.66667				5																						80
194	035-0011	n.a.
195	035-0012	n.a.
196	035-0013	2																										60
197	035-0014	3.76667				5							10	12		2					12.5
198	035-0015	n.a.
199	035-0016	n.a.
200	035-0017	2				10
201	035-0020	1				5
202	035-0021	1.33333																										40
203	035-0022	1				5
204	035-0025	4.5	20															100										60
205	035-0026	n.a.
206	035-0027	0.333333																										10
207	035-0068	n.a.
208	035-0069	n.a.
209	035-0070	n.a.
210	035-0071	3								4																		60
211	035-0072	2.66667																100										20
212	035-0073	1				5
213	WJ-001-0004	3.75				10						15				1
214	WJ-001-0009	2.25				10										1
215	WJ-001-0021	n.a.
216	WJ-001-0025	2.5				10										2
217	WJ-001-0029	1				5
218	WJ-001-0035	2				10
219	WJ-001-0037	2.5				10										2
220	WJ-001-0041	0.5				2.5
221	WJ-001-0042	0
222	WJ-001-0046	1				5
223	WJ-001-0050	2				10
224	WJ-001-0060	2.66667				10									100	1
225	WJ-001-0064	1				5
226	WJ-001-0070	3.25				5										1												60
227	WJ-001-0074	2				5					10
228	WJ-001-0075	2.55				10							5		100
229	WJ-001-0081	2.5				10										2
230	WJ-001-0082	3.66667			50											4												60
231	WJ-001-0089	5												8		4												80		25
232	WJ-001-0098	1.5				7.5
233	WJ-001-0108	2.25														1												60
234	WJ-014-0016	1.83333														2												40
235	WJ-014-0019	2.5														2												60
236	WJ-014-0031	1.33333		16
237	WJ-014-0033	1.33333																										40
238	WJ-014-0053	2				5										4
239	WJ-014-0072	n.a.
240	WJ-014-0073	1				5
241	WJ-014-0089	2				10
242	WJ-014-0095	1				5
