# Supplementary material for: Diverse pathological lesions of primary aldosteronism and their clinical significance
Source: Hypertens Res. 2021 Jan 12;44(5):498–507. doi: 10.1038/s41440-020-00579-w (PMC8099725; doi:10.1038/s41440-020-00579-w)
Supplement: Supplementary file 7 — Supplementary Table 3 [file 41440_2020_579_MOESM7_ESM.xlsx]

## Sheet: Sheet1
Supplementary Table 3. Clinical outcomes between small and large PA lesion groups with different cut-offs for the maximum lesion size in pathology.
Group (cut-off for the maximum lesion size)					Validation cohort (n = 158)																				Validation cohort with AVS data (n = 121)
					Complete success				Partial and absent success				p		Complete and partial success				Absent success				p		Complete success				Partial and absent success				p		Complete and partial success				Absent success				p
L-PAL	(	≥6 mm	)		81	(	0.686441	)	37	(	0.313559	)	.32		82	(	0.694915	)	36	(	0.305085	)	.44		64	(	0.719101	)	25	(	0.280899	)	.64		61	(	0.685393	)	28	(	0.314607	)	.39
S-PAL	(	<6 mm	)		31	(	0.775	)	9	(	0.225	)			25	(	0.625	)	15	(	0.375	)			25	(	0.78125	)	7	(	0.21875	)			19	(	0.59375	)	13	(	0.40625	)
L-PAL	(	≥5 mm	)		83	(	0.680328	)	39	(	0.319672	)	.21		85	(	0.696721	)	37	(	0.303279	)	.42		65	(	0.706522	)	27	(	0.293478	)	.23		63	(	0.684783	)	29	(	0.315217	)	.37
S-PAL	(	<5 mm	)		29	(	0.805556	)	7	(	0.194444	)			22	(	0.611111	)	14	(	0.388889	)			24	(	0.827586	)	5	(	0.172414	)			17	(	0.586207	)	12	(	0.413793	)
L-PAL	(	≥4 mm	)		89	(	0.684615	)	41	(	0.315385	)	.17		90	(	0.692308	)	40	(	0.307692	)	.38		70	(	0.707071	)	29	(	0.292929	)	.18		67	(	0.676768	)	32	(	0.323232	)	.46
S-PAL	(	<4 mm	)		23	(	0.821429	)	5	(	0.178571	)			17	(	0.607143	)	11	(	0.392857	)			19	(	0.863636	)	3	(	0.136364	)			13	(	0.590909	)	9	(	0.409091	)
L-PAL	(	≥3 mm	)		91	(	0.684211	)	42	(	0.315789	)	.15		93	(	0.699248	)	40	(	0.300752	)	.24		72	(	0.712871	)	29	(	0.287129	)	.57		69	(	0.683168	)	32	(	0.316832	)	.30
S-PAL	(	<3 mm	)		21	(	0.84	)	4	(	0.16	)			14	(	0.56	)	11	(	0.44	)			17	(	0.85	)	3	(	0.15	)			11	(	0.55	)	9	(	0.45	)
L-PAL	(	≥2 mm	)		95	(	0.688406	)	43	(	0.311594	)	.19		95	(	0.688406	)	43	(	0.311594	)	.45		76	(	0.716981	)	30	(	0.283019	)	.35		71	(	0.669811	)	35	(	0.330189	)	.58
S-PAL	(	<2 mm	)		17	(	0.85	)	3	(	0.15	)			12	(	0.6	)	8	(	0.4	)			13	(	0.866667	)	2	(	0.133333	)			9	(	0.6	)	6	(	0.4	)
S-PAL and L-PAL represent small and large PA lesion groups, respectively. Numbers (percentages) indicate the number of cases (percentage of the number of cases). p values were calculated by Fisher's exact tests. Bold and italicized characters indicate data with p values <.05 and ≥.05, respectively. AVS: adrenal venous sampling.
